# Supplementary material for: Differential Expression and Function of SVIP in Breast Cancer Cell Lines and In Silico Analysis of Its Expression and Prognostic Potential in Human Breast Cancer
Source: Cells. 2023 May 11;12(10):1362. doi: 10.3390/cells12101362 (PMC10216740; doi:10.3390/cells12101362)
Supplement: Supplementary file 1 [file cells-12-01362-s001.zip]

Archive with 1 entries (1 files):
- cells-2322815-supplementary.pdf
